# Supplementary material for: Synergistic Control of Kinetochore Protein Levels by Psh1 and Ubr2
Source: PLoS Genet. 2016 Feb 18;12(2):e1005855. doi: 10.1371/journal.pgen.1005855 (PMC4758618; doi:10.1371/journal.pgen.1005855)
Supplement: S1 Table — (XLSX) [file pgen.1005855.s009.xlsx]

## Sheet: S1 Table
Strain code	Genotype	Reference	Background
PT3-54A	MATa ADE2 trp1-1 LYS2 leu2-3,112 his3-11,15 ura3-1 MTW1-CFP RAD5	This study	W303
PT33-34A	MATa ADE2 leu2-3,112 trp1-1 LYS2 MTW1-YFP RAD5	This study	W303
T21	MATa ADE2 leu2-3,112 his3-11,15 ura3-1 TRP1 lys2∆ RAD5 mtw1∆::KANMX pHT15 [MTW1-YFP SPC42-RFP LEU2]	This study	W303
W9100-17D	MATa ADE2 leu2-3,112 his3-11,15 ura3-1 TRP1 lys2∆ RAD5	1 and 2	W303
PT45	MATa/α ADE2 trp1-1/TRP LYS2/lys2∆ leu2-3,112 his3-11,15 ura3-1 MTW1-CFP RAD5	This study	W303
PT46	MATa/α ADE2 leu2-3,112 TRP1/trp1-1 lys2∆/LYS2 MTW1-YFP RAD5	This study	W303
PT11	MATa/α ADE2 leu2-3,112 TRP1/trp1-1 LYS2/lys2∆ MTW1-YFP/MTW1-CFP	This study	W303
T69	MATa/α ADE2 leu2-3,112 TRP1/trp1-1 LYS2/lys2∆ MTW1-CFP/Mtw1Δ::kanMX	This study	W303
T70	MATa/α ADE2 leu2-3,112 TRP1/trp1-1 LYS2/lys2∆ MTW1-YFP/Mtw1Δ::kanMX	This study	W303
	MATα MTW1-YFP bub3Δ::kanMX	This study	W303
HR3	MATa ADE2 trp1-1 LYS2 leu2-3,112 his3-11,15 ura3-1 MTW1-CFP RAD5 BFA1-mCherry	This study	W303
T48	MATa ADE2 trp1-1 LYS2 leu2-3,112 his3-11,15 ura3-1 MTW1-CFP RAD5 BFA1-mCherry ctf19Δ::KANMX	This study	W303
T47	MATa ADE2 trp1-1 LYS2 leu2-3,112 his3-11,15 ura3-1 MTW1-CFP RAD5 BFA1-mCherry cbf1Δ::KANMX	This study	W303
T49	MATa ADE2 trp1-1 LYS2 leu2-3,112 his3-11,15 ura3-1 MTW1-CFP RAD5 BFA1-mCherry csm1Δ::KANMX	This study	W303
T50	MATa ADE2 trp1-1 LYS2 leu2-3,112 his3-11,15 ura3-1 MTW1-CFP RAD5 cnn1Δ::KANMX	This study	W303
T51	MATa ADE2 trp1-1 LYS2 leu2-3,112 his3-11,15 ura3-1 MTW1-CFP RAD5 mam1Δ::KANMX	This study	W303
PT15-18A	MATa ADE2 TRP1 lys2Δ leu2-3,112 his3-11 cse4Δ::KANMX ura3-1::CSE4-GFP(internal)::URA3	This study	W303
PT15-26D	MATa ADE2 TRP1 LYS2 leu2-3,112 his3-11 cse4Δ::KANMX ura3-1::CSE4-GFP(internal)::URA3 psh1Δ::KANMX	This study	W303
E97-1D	MATa ADE2 his3-11,15 leu2-3,112 LYS2 ura3-1 ADE3 NDC10-YFP-HISMX6	This study	W303
T65	MATa ADE2 his3-11,15 leu2-3,112 LYS2 ura3-1 ADE3 NDC10-YFP-HISMX6 psh1Δ::KANMX	This study	W303
W7048-12B	MATa ADE2 trp1-1 LYS2 ura3::3xURA3-tetOx112 TetR-mRFP(iYGL119W) MTW1-YFP	3	W303
T4	MATa ADE2 trp1-1 LYS2 ura3::3XURA3-tetOx112 TetR-mRFP(iYGL119W) MTW1-YFP psh1∆::KANMX	This study	W303
Ame1-GFP	MATa his3∆1 leu2∆0 met15∆0 ura3∆0 TRP LYS AME1-GFP::HIS3	4	SC288
T119	MATa his3∆1 leu2∆0 met15∆0 ura3∆0 TRP LYS AME1-GFP::HIS3 psh1∆::KANMX	This study	SC288
Okp1-GFP	MATa his3∆1 leu2∆0 met15∆0 ura3∆0 TRP LYS OKP1-GFP::HIS3	4	SC288
T120	MATa his3∆1 leu2∆0 met15∆0 ura3∆0 TRP LYS OKP1-GFP::HIS3 psh1∆::KANMX	This study	SC288
W7873-3D	MATa trp1-1 ADE2 his3-11,15 leu2-3,112 ura3-1 LYS2 ADE3 CTF19-YFP-HIS3MX6	3	W303
T64	MATa trp1-1 ADE2 his3-11,15 leu2-3,112 ura3-1 LYS2 ADE3 CTF19-YFP-HIS3MX6 psh1Δ::KANMX	This study	W303
Ndc80-GFP	MATa his3∆1 leu2∆0 met15∆0 ura3∆0 TRP LYS NDC80-GFP::HIS3	4	SC288
T114	MATa his3∆1 leu2∆0 met15∆0 ura3∆0 TRP LYS NDC80-GFP::HIS3 psh1Δ::KANMX	This study	SC288
W8092-35D	MATa ADE2 his3-11,15 bar1::LEU2 trp1-1 LYS2 ura3-1 RAD5 ASK1-YFP	3	W303
T67	MATa ADE2 his3-11,15 bar1::LEU2 trp1-1 LYS2 ura3-1 RAD5 ASK1-YFP psh1Δ::KANMX	This study	W303
W6995-6A	MATa ADE2 bar1::LEU2 trp1-1 LYS2 ura3::3xURA3-tetOx112 TetR-mRFP1(iYGL119W) SPC110-YFP::HIS3 RAD5	3	W303
T66	MATa ADE2 bar1::LEU2 trp1-1 LYS2 ura3::3xURA3-tetOx112 TetR-mRFP1(iYGL119W) SPC110-YFP::HIS3 RAD5 psh1Δ::KANMX	This study	W303
T252	MATa ADE2 TRP1 lys2Δ leu2-3,112 his3-11 cse4Δ::KANMX ura3-1::CSE4-GFP::URA3 ubr2Δ::NATMX	This study	W303
T251	MATa ADE2 TRP1 LYS2 leu2-3,112 his3-11 cse4Δ::KANMX ura3-1::CSE4-GFP::URA3 psh1Δ::KANMX ubr2Δ::NATMX	This study	W303
T249	MATa ADE2 his3-11,15 leu2-3,112 LYS2 ura3-1 ADE3 NDC10-YFP-HISMX6 psh1Δ::KANMX ubr2Δ::NATMX	This study	W303
T250	MATa ADE2 his3-11,15 leu2-3,112 LYS2 ura3-1 ADE3 NDC10-YFP-HISMX6 ubr2Δ::NATMX	This study	W303
MIF2-GFP	MATa his3∆1 leu2∆0 met15∆0 ura3∆0 TRP1 LYS2 MIF2-GFP::HIS3	4	SC288
T270	MATa his3∆1 leu2∆0 met15∆0 ura3∆0 TRP1 LYS2 MIF2-GFP::HIS3 ubr2∆::KANMX	This study	SC288
T277	MATa his3∆1 leu2∆0 met15∆0 ura3∆0 TRP1 LYS2 MIF2-GFP::HIS3 psh1∆::KANMX	This study	SC288
T278	MATa his3∆1 leu2∆0 met15∆0 ura3∆0 TRP1 LYS2 MIF2-GFP::HIS3 ubr2∆::NATMX psh1∆::KANMX	This study	SC288
PT76-31B	MATa ADE2 trp1-1 LYS2 leu2-3,112 BAR1 ura3-1 MTW1-CFP RAD5 his3-11,15::ADH1pGAL4-ER::HIS3	This study	W303
PT61-4D	MATa ADE2 trp1-1 lys2Δ leu2-3,112 BAR1 MTW1-CFP RAD5 ubr2∆::KANMX	This study	W303
T9	MATa ADE2 trp1-1 LYS2 leu2-3,112 his3-11,15 ura3-1 MTW1-CFP RAD5 psh1∆::KANMX	This study	W303
PT76-16C	MATa ADE2 trp1-1 lys2Δ leu2-3,112 BAR1 ura3-1 MTW1-CFP RAD5 psh1∆::KANMX ubr2∆::KANMX his3::ADH1p-GAL4ER::HIS3	This study	W303
DNS1-GFP	MATa his3∆1 leu2∆0 met15∆0 ura3∆0 TRP LYS DSN1-GFP::HIS3	4	SC288
T271	MATa his3∆1 leu2∆0 met15∆0 ura3∆0 TRP LYS DSN1-GFP::HIS3 ubr2∆::KANMX	This study	SC288
T275	MATa his3∆1 leu2∆0 met15∆0 ura3∆0 TRP LYS DSN1-GFP::HIS3 psh1∆::KANMX	This study	SC288
T276	MATa his3∆1 leu2∆0 met15∆0 ura3∆0 TRP LYS DSN1-GFP::HIS3 ubr2∆::KANMX psh1∆::KAMX	This study	SC288
T465	MATa ADE2 leu2-3,112 his3-11,15 ura3-1 TRP1 lys2∆ RAD5 NNF1-GFP::HIS3	This study	W303
T466	MATa ADE2 leu2-3,112 his3-11,15 ura3-1 TRP1 lys2∆ RAD5 NNF1-GFP::HIS3 psh1∆::KANMX	This study	W303
T468	MATa ADE2 leu2-3,112 his3-11,15 ura3-1 TRP1 lys2∆ RAD5 NNF1-GFP::HIS3 ubr2∆::KANMX	This study	W303
T467	MATa ADE2 leu2-3,112 his3-11,15 ura3-1 TRP1 lys2∆ RAD5 NNF1-GFP::HIS3 ubr2∆::KANMX psh1∆::KAMX	This study	W303
T473	MATa ADE2 leu2-3,112 his3-11,15 ura3-1 TRP1 lys2∆ RAD5 SPC105-GFP::HIS3	This study	W303
T474	MATa ADE2 leu2-3,112 his3-11,15 ura3-1 TRP1 lys2∆ RAD5SPC105-GFP::HIS3 psh1∆::KANMX	This study	W303
T476	MATa ADE2 leu2-3,112 his3-11,15 ura3-1 TRP1 lys2∆ RAD5 SPC105-GFP::HIS3 ubr2∆::KANMX	This study	W303
T475	MATa ADE2 leu2-3,112 his3-11,15 ura3-1 TRP1 lys2∆ RAD5 SPC105-GFP::HIS3 ubr2∆::KANMX psh1∆::KAMX	This study	W303
T457	MATa ADE2 leu2-3,112 his3-11,15 ura3-1 TRP1 lys2∆ RAD5 SPC24-GFP::HIS3	This study	W303
T458	MATa ADE2 leu2-3,112 his3-11,15 ura3-1 TRP1 lys2∆ RAD5 SPC24-GFP::HIS3 psh1∆::KANMX	This study	W303
T460	MATa ADE2 leu2-3,112 his3-11,15 ura3-1 TRP1 lys2∆ RAD5 SPC24-GFP::HIS3 ubr2∆::KANMX	This study	W303
T459	MATa ADE2 leu2-3,112 his3-11,15 ura3-1 TRP1 lys2∆ RAD5 SPC24-GFP::HIS3 ubr2∆::KANMX psh1∆::KAMX	This study	W303
T453	MATa ADE2 his3-11,15 bar1::LEU2 trp1-1 LYS2 ura3-1 RAD5 ASK1-YFP ubr2∆::KANMX psh1Δ::KANMX	This study	W303
T318	MATa ADE2 his3-11,15 leu2-3,112 lys2Δ TRP1 ura3-1 ubr2Δ::NATMX mtw1-YFP::HISMX bar1Δ::LEU	This study	W303
T319	MATa ADE2 his3-11,15 leu2-3,112 lys2Δ TRP1 ura3-1 psh1Δ::KANMX ubr2Δ::NATMX mtw1-YFP::HISMX bar1Δ::LEU	This study	W303
T320	MATa ADE2 his3-11,15 leu2-3,112 lys2Δ TRP1 ura3-1 psh1Δ::KANMX mtw1-YFP::HISMX bar1Δ::LEU	This study	W303
T321	MATa ADE2 his3-11,15 leu2-3,112 lys2Δ TRP1 ura3-1 mtw1-YFP::HISMX bar1Δ::LEU	This study	W303
T369	MATa ADE2 his3-11,15 leu2-3,112 lys2Δ TRP1 ura3-1 ubr2Δ::NATMX mtw1-YFP::HISMX bar1Δ::LEU dsn1-S240D/S250D::HYGMX	This study	W303
T370	MATa ADE2 his3-11,15 leu2-3,112 lys2Δ TRP1 ura3-1 psh1Δ::KANMX ubr2Δ::NATMX mtw1-YFP::HISMX bar1Δ::LEU dsn1-S240D/S250D::HYGMX	This study	W303
T371	MATa ADE2 his3-11,15 leu2-3,112 lys2Δ TRP1 ura3-1 psh1Δ::KANMX mtw1-YFP::HISMX bar1Δ::LEU dsn1-240D250D::HYGMX	This study	W303
T372	MATa ADE2 his3-11,15 leu2-3,112 lys2Δ TRP1 ura3-1 mtw1-YFP::HISMX bar1Δ::LEU dsn1-S240D/S250D::HYGMX	This study	W303
PT122	MATa/α ADE2 leu2-3 ura3-1 his3-11,15 trp1-1/TRP LYS2/lys2∆	This study	W303
PT119	MATa/α ADE2 leu2-3 ura3-1 his3-11,15 trp1-1/TRP LYS2/lys2∆ psh1∆::KANMX	This study	W303
PT121	MATa/α ADE2 leu2-3 ura3-1 his3-11,15 trp1-1/TRP LYS2/lys2∆ ubr2∆::NATMX	This study	W303
PT110	MATa/α ADE2 leu2-3 ura3-1 his3-11,15 trp1-1/TRP LYS2/lys2∆ psh1∆::KANMX ubr2∆::NATMX	This study	W303
PT164	MATa/α ADE2 leu2-3,112 TRP1/trp1-1 LYS2 / lys2∆ MTW1-YFP/CFP RAD5 bub3∆::KAN	This study	W303
PT132	MATa/α ADE2 trp1-1 lys2∆ leu2-3,112 BAR1 ura3-1 MTW1-CFP RAD5 his3-11,15/his3-11,15::GPD1pGAL4-ER::HIS3 ura3-1 / ura3-1::GPD1pGAL4ER::URA3 ndt80::GALpNDT80-YFP::NATMX	This study	W303
PT133	MATa/α ADE2 trp1-1 lys2∆ leu2-3,112 BAR1 MTW1-CFP RAD5 psh1∆::KANMX his3-11,15/ his3-11,15::GPD1pGAL4-ER::HIS3 ura3-1/ura3-1::GPD1pGAL4ER::URA3 ndt80::GALpNDT80-YFP::NATMX	This study	W303
PT134	MATa/α ADE2 trp1-1 LYS2 leu2-3,112 BAR1 MTW1-CFP RAD5 ubr2∆::KANMX his3-11,15 / his3-11,15::GPD1pGAL4-ER::HIS3 ura3-1 / ura3-1::GPD1pGAL4ER::URA3 ndt80::GALpNDT80-YFP::NATMX	This study	W303
PT135	MATa/α ADE2 trp1-1 lys2∆/LYS2 leu2-3,112 BAR1 MTW1-CFP RAD5 psh1∆::KANMX ubr2∆::KANMX ndt80::GALpNDT80-YFP::NATMX his3-11,15 /his3-11,15::GPD1pGAL4-ER::HIS3 ura3-1 / ura3-1::GPD1pGAL4-ER::URA3	This study	W303
PT136	MATa/α ADE2 TRP1/trp1-1 LYS2/lys2Δ leu2-3,112 Mtw1-CFP RAD5 NDT80-YFP::NAT SPC42/ Spc42-RFP::HYG his3-11,15 / his3-11,15::GPD1pGAL4-ER::HIS3 ura3-1 / ura3-1::GPD1pGAL4-ER::URA3	This study	W303
PT139-16A	MATa ADE2 his3-11,15 leu2-3,112 LYS2 trp1-1 ura3-1 PSH1 MAD1 UBR2 mtw1-YFP	This study	W303
PT139-21A	MATa ADE2 his3-11,15 leu2-3,112 LYS2 TRP1 ura3-1 psh1Δ::KANMX MAD1 mtw1-YFP::HISMX UBR2	This study	W303
PT139-20D	MATa ADE2 his3-11,15 leu2-3,112 lys2Δ trp1-1 ura3-1 PSH1 MAD1 mtw1-YFP::HISMX ubr2Δ::NATMX	This study	W303
PT139-17C	MATα ADE2 his3-11,15 leu2-3,112 lys2Δ trp1 ura3-1 psh1Δ::KANMX MAD1 mtw1-YFP ubr2Δ::NATMX	This study	W303
PT139-17D	MATa ADE2 his3-11,15 leu2-3,112 LYS2 TRP1 ura3-1 PSH1 mad1Δ::KANMX mtw1-YFP UBR2	This study	W303
PT139-16B	MATα ADE2 his3-11,15 leu2-3,112 LYS2 TRP1 ura3-1 psh1Δ::KANMX mad1Δ::KANMX mtw1-YFP::HISMX UBR2	This study	W303
PT139-21C	MATa ADE2 his3-11,15 leu2-3,112 lys2Δ TRP1 ura3-1 PSH1 mad1Δ::KANMX mtw1-YFP::HISMX ubr2Δ::NATMX	This study	W303
PT139-16C	MATα ADE2 his3-11,15 leu2-3,112 lys2Δ TRP1 ura3-1 psh1Δ::KANMX mad1Δ::KANMX mtw1-YFP::HISMX ubr2Δ::NATMX	This study	W303
PT140-7D	MATa ADE2 his3-11,15 leu2-3,112 LYS2 TRP1 ura3-1 PSH1 MAD3 mtw1-YFP::HISMX UBR2	This study	W303
PT140-12C	MATa ADE2 his3-11,15 leu2-3,112 lys2Δ trp1-1 ura3-1 psh1Δ::KANMX MAD3 mtw1-YFP UBR2	This study	W303
PT140-22C	MATα ADE2 his3-11,15 leu2-3,112 LYS2 TRP1 ura3-1 PSH1 MAD3 mtw1-YFP::HISMX ubr2Δ::NATMX	This study	W303
PT140-4C	MATα ADE2 his3-11,15 leu2-3,112 lys2Δ TRP1 ura3-1 psh1Δ::KANMX ubr2Δ::NATMX mtw1-YFP MAD3	This study	W303
PT140-21A	MATa ADE2 his3-11,15 leu2-3,112 LYS2 TRP1 ura3-1 PSH1 mad3Δ::KANMX mtw1-YFP::HISMX UBR2	This study	W303
PT140-11D	MATa ADE2 his3-11,15 leu2-3,112 lys2Δ trp1-1 ura3-1 psh1Δ::KANMX mad3Δ::KANMX mtw1-YFP::HISMX UBR2	This study	W303
PT140-4A	MATa ADE2 his3-11,15 leu2-3,112 lys2Δ trp1-1 ura3-1 PSH1 mad3Δ::KANMX mtw1-YFP::HISMX ubr2Δ::NATMX	This study	W303
PT140-7B	MATα ADE2 his3-11,15 leu2-3,112 LYS2 trp1-1 ura3-1 psh1Δ::KANMX mad3Δ::KANMX mtw1-YFP::HISMX ubr2Δ::NATMX	This study	W303
PT209-7A	MATa ADE2 his3-11,15 leu2-3,112 LYS2 trp1-1 ura3::3xURA3-tetOx112 TetR-mRFP MTW1-YFP	This study	W303
	References
	1. W9100-17D is an ADE2+ RAD5+ derivative of W303. Thomas BJ, Rothstein R (1989) The genetic control of direct-repeat recombination in Saccharomyces: The effect of rad52 and rad1 on mitotic recombination at GAL10, a transcriptionally regulated gene. Genetics 123(4):725–738
	2. Zou H, Rothstein R (1997) Holliday junctions accumulate in replication mutants via a RecA homolog-independent mechanism. Cell 90(1):87–96.
	3. Thorpe PH, Bruno J & Rothstein R (2009) Kinetochore asymmetry defines a single yeast lineage. Proc. Natl. Acad. Sci. USA 106 (16): 6673-6678.
	4. Huh W, Falvo JV, Gerke LC, Carrol AS, Howson RW, Weissman JS & O'Shea KO (2003) Global analysis of protein localization in budding yeast. Nature 425: 686-691.
