# Supplementary material for: Synergistic Control of Kinetochore Protein Levels by Psh1 and Ubr2
Source: PLoS Genet. 2016 Feb 18;12(2):e1005855. doi: 10.1371/journal.pgen.1005855 (PMC4758618; doi:10.1371/journal.pgen.1005855)
Supplement: S2 Table — (XLSX) [file pgen.1005855.s010.xlsx]

## Sheet: S2 Table
Plasmid code	Description	Source
pHT5	CUP1p YFP SPC42-RFP LEU2 AMP CEN6	This study
pHT15	CUP1p MTW1-YFP SPC42-RFP LEU2 AMP CEN6	This study
pHT170	CUP1p MTW1-CFP SPC42-RFP LEU2 AMP CEN6	This study
pHT222	CUP1p SPC42-RFP LEU2 AMP CEN6	This study
pHT223	CUP1p CFP SPC42-RFP LEU2 AMP CEN6	This study
PX29	CUP1p LEU2 AMP CEN6	1
PHT296	CUP1p MTW1 LEU2 AMP CEN6	2
PHT460	CUP1p CSE4 LEU2 AMP CEN6	This study
PHT459	CUP1p SCM3 LEU2 AMP CEN6	This study
PHT456	CUP1p NDC10 LEU2 AMP CEN6	This study
PHT337	CUP1p CTF3 LEU2 AMP CEN6	2
PHT310	CUP1p CBF1 LEU2 AMP CEN6	2
PHT311	CUP1p CTF19 LEU2 AMP CEN6	2
PHT341	CUP1p CHL4 LEU2 AMP CEN6	2
PHT313	CUP1p MIF2 LEU2 AMP CEN6	2
PHT457	CUP1p DSN1 LEU2 AMP CEN6	This study
PHT458	CUP1p SPC24 LEU2 AMP CEN6	This study
PHT339	CUP1p KRE28 LEU2 AMP CEN6	2
PHT455	CUP1p ASK1 LEU2 AMP CEN6	This study
PHT318	CUP1p CNN1 LEU2 AMP CEN6	2
PHT99	CUP1p LEU2 NAT CEN6	2
PHT365	CUP1p DSN1 LEU2 NAT CEN6	2
1. Reid RJ, González-Barrera S, Sunjevaric I, Alvaro D, Ciccone S, Wagner M, Rothstein R. (2011) Selective ploidy ablation, a high-throughput plasmid transfer protocol, identifies new genes affecting topoisomerase I-induced DNA damage. Genome Research 21(3):477-86
2. Ólafsson G, Thorpe PH (2015) Syntethic physical interactions map kinetochore regulators and regions sensitive to constitutive Cdc14 localization. PNAS 18; 112(33):10413-8
